# Supplementary material for: Predictive Accuracy of Ultrasound Biometry and Maternal Factors in Identifying Large-for-Gestational-Age Neonates at 30–34 Weeks
Source: Diagnostics (Basel). 2026 Jan 7;16(2):187. doi: 10.3390/diagnostics16020187 (PMC12839821; doi:10.3390/diagnostics16020187)
Supplement: Supplementary file 1 [file diagnostics-16-00187-s001.zip]

Archive with 1 entries (1 files):
- diagnostics-3990852-supplementary.pdf
